# Supplementary material for: Development of a Duck Genomic Reference Material by Digital PCR Platforms for the Detection of Meat Adulteration
Source: Foods. 2021 Aug 15;10(8):1890. doi: 10.3390/foods10081890 (PMC8394454; doi:10.3390/foods10081890)
Supplement: Supplementary file 1 [file foods-10-01890-s001.zip]

Archive with 1 entries (1 files):
- foods-1318000-supplementary.pdf
